# Supplementary material for: Investigation of multiple mortality events in eastern box turtles (Terrapene carolina carolina)
Source: PLoS One. 2018 Apr 5;13(4):e0195617. doi: 10.1371/journal.pone.0195617 (PMC5886585; doi:10.1371/journal.pone.0195617)
Supplement: S1 File — (CSV) [file pone.0195617.s001.csv]

Group	Alive	Date Found	Season	Year	Location	AirTempCelsius	Habitat	MicroHabitat	Sex	Weight	BodyCondition	CarapaceHeight	StraightCarapaceLength	StraightCarapaceWidth	AgeClass	Attitude	Mentation	Responsive	MucousMembranes	MucousMembraneColor	Carapace	Plastron	Appendages	NasalDischarge	OcularDischarge	OralDischarge	OralPlaque	OpenMouthBreathing	Diarrhea	Tympanum	OcularSwelling	Integument	Nares	Cloaca	Ectoparasites	Urogenital	PhysicalExam	PackedCellVolume	TotalSolids	WhiteBloodCell	%Heterophils	Heterophils	%Lymphocytes	Lymphocytes	%Monocytes	Monocytes	%Eosinophils	Eosinophils	%Basophils
2011Outbreak	Alive	5/2/2011	Spring	2011	Forest Glen	16	NA	NA	Male	486	13.96886526	63	149	117	Adult	NA	NA	NA	NA	NA	WithinNormalLimits	WithinNormalLimits	WithinNormalLimits	No	No	No	No	No	No	WithinNormalLimits	No	WithinNormalLimits	WithinNormalLimits	WithinNormalLimits	No	WithinNormalLimits	WithinNormalLimits	NA	NA	NA	NA	NA	NA	NA	NA	NA	NA	NA	NA
2011Outbreak	Alive	4/26/2011	Spring	2011	Forest Glen	19.7	NA	NA	Male	623	15.68898608	68	156	119	Adult	NA	NA	NA	NA	NA	WithinNormalLimits	WithinNormalLimits	Abnormal	No	No	No	No	No	No	WithinNormalLimits	No	Abnormal	WithinNormalLimits	WithinNormalLimits	No	WithinNormalLimits	Abnormal	22	2.55	7665.777778	42	3219.626667	37	2836.337778	17	1303.182222	3	229.9733333	1
2011Outbreak	Alive	4/28/2011	Spring	2011	Forest Glen	14	NA	NA	Male	400	12.37665017	69	149	112	Adult	NA	NA	NA	NA	NA	WithinNormalLimits	WithinNormalLimits	Abnormal	No	No	No	No	No	No	WithinNormalLimits	No	Abnormal	WithinNormalLimits	WithinNormalLimits	No	WithinNormalLimits	Abnormal	NA	NA	NA	NA	NA	NA	NA	NA	NA	NA	NA	NA
2011Outbreak	Alive	4/26/2011	Spring	2011	Forest Glen	19.7	NA	NA	Female	571	13.51799103	73	143	106	Adult	NA	NA	NA	NA	NA	WithinNormalLimits	WithinNormalLimits	WithinNormalLimits	No	No	No	No	No	No	WithinNormalLimits	No	WithinNormalLimits	WithinNormalLimits	WithinNormalLimits	No	WithinNormalLimits	WithinNormalLimits	10	1.3	3897.142857	13	506.6285714	44	1714.742857	35	1364	1	38.97142857	7
2011Outbreak	Alive	5/2/2011	Spring	2011	Forest Glen	16	NA	NA	Female	532	14.23975596	64	151	115	Adult	NA	NA	NA	NA	NA	WithinNormalLimits	WithinNormalLimits	Abnormal	No	No	No	No	No	No	WithinNormalLimits	No	Abnormal	WithinNormalLimits	WithinNormalLimits	No	WithinNormalLimits	Abnormal	18	1	2733.176471	82	2241.204706	4	109.3270588	5	136.6588235	3	81.99529412	6
2011Outbreak	Alive	4/26/2011	Spring	2011	Forest Glen	19.3	NA	NA	Male	375	11.52999171	60	137	107	Adult	NA	NA	NA	NA	NA	WithinNormalLimits	WithinNormalLimits	WithinNormalLimits	No	No	No	No	No	No	WithinNormalLimits	No	WithinNormalLimits	WithinNormalLimits	WithinNormalLimits	No	WithinNormalLimits	WithinNormalLimits	11.5	1.4	605	26	157.3	28	169.4	28	169.4	6	36.3	12
2011Outbreak	Alive	5/2/2011	Spring	2011	Forest Glen	16	NA	NA	Female	519	13.13199936	69	135	107	Adult	NA	NA	NA	NA	NA	Abnormalormal	WithinNormalLimits	WithinNormalLimits	No	No	No	No	No	No	WithinNormalLimits	No	WithinNormalLimits	WithinNormalLimits	WithinNormalLimits	No	WithinNormalLimits	Abnormal	23.5	5.4	6516.756757	71	4626.897297	13	847.1783784	13	847.1783784	3	195.5027027	0
2011Outbreak	Alive	5/2/2011	Spring	2011	Forest Glen	16	NA	NA	Male	456	12.81355732	58	147	110	Adult	NA	NA	NA	NA	NA	WithinNormalLimits	WithinNormalLimits	WithinNormalLimits	No	No	No	No	No	No	WithinNormalLimits	No	WithinNormalLimits	WithinNormalLimits	WithinNormalLimits	No	WithinNormalLimits	WithinNormalLimits	18.5	2.95	3050.666667	43	1311.786667	30	915.2	18	549.12	2	61.01333333	7
2011Outbreak	Alive	5/2/2011	Spring	2011	Forest Glen	16	NA	NA	Male	422	12.19948323	62	141	108	Adult	NA	NA	NA	NA	NA	WithinNormalLimits	WithinNormalLimits	WithinNormalLimits	No	No	No	No	No	No	WithinNormalLimits	No	WithinNormalLimits	WithinNormalLimits	WithinNormalLimits	No	WithinNormalLimits	WithinNormalLimits	34.5	4.55	6500.645161	56	3640.36129	19	1235.122581	6	390.0387097	6	390.0387097	13
2011Outbreak	Alive	5/2/2011	Spring	2011	Forest Glen	16	NA	NA	Female	547	14.39915085	74	151	115	Adult	NA	NA	NA	NA	NA	Abnormalormal	WithinNormalLimits	Abnormal	No	No	No	No	No	No	WithinNormalLimits	No	Abnormal	WithinNormalLimits	WithinNormalLimits	No	WithinNormalLimits	Abnormal	9	4.05	3104	45	1396.8	10	310.4	24	744.96	10	310.4	11
2011Outbreak	Alive	5/2/2011	Spring	2011	Forest Glen	16	NA	NA	Male	578	15.47731787	69	156	121	Adult	NA	NA	NA	NA	NA	WithinNormalLimits	WithinNormalLimits	WithinNormalLimits	No	No	No	No	No	No	WithinNormalLimits	No	WithinNormalLimits	WithinNormalLimits	WithinNormalLimits	No	WithinNormalLimits	WithinNormalLimits	21	3.6	6160	33	2032.8	46	2833.6	14	862.4	5	308	2
2011Outbreak	Alive	5/2/2011	Spring	2011	Forest Glen	16	NA	NA	Female	400	NA	NA	NA	NA	Adult	NA	NA	NA	NA	NA	WithinNormalLimits	WithinNormalLimits	Abnormal	No	No	No	No	No	No	WithinNormalLimits	No	Abnormal	WithinNormalLimits	WithinNormalLimits	No	WithinNormalLimits	Abnormal	20.5	2.8	9166.666667	29	2658.333333	6	550	45	4125	19	275	1
2011Outbreak	Dead	NA	Spring	2011	Forest Glen	NA	NA	NA	NA	NA	NA	69	160	123	Adult	NA	NA	NA	NA	NA	NA	NA	NA	NA	NA	NA	NA	NA	NA	NA	NA	NA	NA	NA	NA	NA	NA	NA	NA	NA	NA	NA	NA	NA	NA	NA	NA	NA	NA
2011Outbreak	Dead	NA	Spring	2011	Forest Glen	NA	NA	NA	NA	NA	NA	60	152	105	Adult	NA	NA	NA	NA	NA	NA	NA	NA	NA	NA	NA	NA	NA	NA	NA	NA	NA	NA	NA	NA	NA	NA	NA	NA	NA	NA	NA	NA	NA	NA	NA	NA	NA	NA
2011Outbreak	Dead	NA	Spring	2011	Forest Glen	NA	NA	NA	NA	NA	NA	57	147	107	Adult	NA	NA	NA	NA	NA	NA	NA	NA	NA	NA	NA	NA	NA	NA	NA	NA	NA	NA	NA	NA	NA	NA	NA	NA	NA	NA	NA	NA	NA	NA	NA	NA	NA	NA
2011Outbreak	Dead	NA	Spring	2011	Forest Glen	NA	NA	NA	NA	NA	NA	43	88	73	Juvenile	NA	NA	NA	NA	NA	NA	NA	NA	NA	NA	NA	NA	NA	NA	NA	NA	NA	NA	NA	NA	NA	NA	NA	NA	NA	NA	NA	NA	NA	NA	NA	NA	NA	NA
2011Outbreak	Dead	NA	Spring	2011	Forest Glen	NA	NA	NA	NA	NA	NA	75	165	120	Adult	NA	NA	NA	NA	NA	NA	NA	NA	NA	NA	NA	NA	NA	NA	NA	NA	NA	NA	NA	NA	NA	NA	NA	NA	NA	NA	NA	NA	NA	NA	NA	NA	NA	NA
2011Outbreak	Dead	NA	Spring	2011	Forest Glen	NA	NA	NA	NA	NA	NA	50	110	85	Juvenile	NA	NA	NA	NA	NA	NA	NA	NA	NA	NA	NA	NA	NA	NA	NA	NA	NA	NA	NA	NA	NA	NA	NA	NA	NA	NA	NA	NA	NA	NA	NA	NA	NA	NA
2011Outbreak	Dead	NA	Spring	2011	Forest Glen	NA	NA	NA	NA	NA	NA	68	135	101	Adult	NA	NA	NA	NA	NA	NA	NA	NA	NA	NA	NA	NA	NA	NA	NA	NA	NA	NA	NA	NA	NA	NA	NA	NA	NA	NA	NA	NA	NA	NA	NA	NA	NA	NA
2011Outbreak	Dead	NA	Spring	2011	Forest Glen	NA	NA	NA	NA	NA	NA	66	139	104	Adult	NA	NA	NA	NA	NA	NA	NA	NA	NA	NA	NA	NA	NA	NA	NA	NA	NA	NA	NA	NA	NA	NA	NA	NA	NA	NA	NA	NA	NA	NA	NA	NA	NA	NA
2011Outbreak	Dead	NA	Spring	2011	Forest Glen	NA	NA	NA	NA	NA	NA	58	130	102	Adult	NA	NA	NA	NA	NA	NA	NA	NA	NA	NA	NA	NA	NA	NA	NA	NA	NA	NA	NA	NA	NA	NA	NA	NA	NA	NA	NA	NA	NA	NA	NA	NA	NA	NA
2011Outbreak	Dead	NA	Spring	2011	Forest Glen	NA	NA	NA	NA	NA	NA	70	158	107	Adult	NA	NA	NA	NA	NA	NA	NA	NA	NA	NA	NA	NA	NA	NA	NA	NA	NA	NA	NA	NA	NA	NA	NA	NA	NA	NA	NA	NA	NA	NA	NA	NA	NA	NA
2011Outbreak	Dead	NA	Spring	2011	Forest Glen	NA	NA	NA	NA	NA	NA	70	140	108	Adult	NA	NA	NA	NA	NA	NA	NA	NA	NA	NA	NA	NA	NA	NA	NA	NA	NA	NA	NA	NA	NA	NA	NA	NA	NA	NA	NA	NA	NA	NA	NA	NA	NA	NA
2011Outbreak	Dead	NA	Spring	2011	Forest Glen	NA	NA	NA	NA	NA	NA	65	152	110	Adult	NA	NA	NA	NA	NA	NA	NA	NA	NA	NA	NA	NA	NA	NA	NA	NA	NA	NA	NA	NA	NA	NA	NA	NA	NA	NA	NA	NA	NA	NA	NA	NA	NA	NA
2011Outbreak	Dead	NA	Spring	2011	Forest Glen	NA	NA	NA	NA	NA	NA	62	147	100	Adult	NA	NA	NA	NA	NA	NA	NA	NA	NA	NA	NA	NA	NA	NA	NA	NA	NA	NA	NA	NA	NA	NA	NA	NA	NA	NA	NA	NA	NA	NA	NA	NA	NA	NA
2011Outbreak	Dead	NA	Spring	2011	Forest Glen	NA	NA	NA	NA	NA	NA	67	150	113	Adult	NA	NA	NA	NA	NA	NA	NA	NA	NA	NA	NA	NA	NA	NA	NA	NA	NA	NA	NA	NA	NA	NA	NA	NA	NA	NA	NA	NA	NA	NA	NA	NA	NA	NA
2011Outbreak	Dead	NA	Spring	2011	Forest Glen	NA	NA	NA	NA	NA	NA	71	133	104	Adult	NA	NA	NA	NA	NA	NA	NA	NA	NA	NA	NA	NA	NA	NA	NA	NA	NA	NA	NA	NA	NA	NA	NA	NA	NA	NA	NA	NA	NA	NA	NA	NA	NA	NA
2011Outbreak	Dead	NA	Spring	2011	Forest Glen	NA	NA	NA	NA	NA	NA	64	141	105	Adult	NA	NA	NA	NA	NA	NA	NA	NA	NA	NA	NA	NA	NA	NA	NA	NA	NA	NA	NA	NA	NA	NA	NA	NA	NA	NA	NA	NA	NA	NA	NA	NA	NA	NA
2011Outbreak	Dead	NA	Spring	2011	Forest Glen	NA	NA	NA	NA	NA	NA	72	146	104	Adult	NA	NA	NA	NA	NA	NA	NA	NA	NA	NA	NA	NA	NA	NA	NA	NA	NA	NA	NA	NA	NA	NA	NA	NA	NA	NA	NA	NA	NA	NA	NA	NA	NA	NA
2011Outbreak	Dead	NA	Spring	2011	Forest Glen	NA	NA	NA	NA	NA	NA	70	150	116	Adult	NA	NA	NA	NA	NA	NA	NA	NA	NA	NA	NA	NA	NA	NA	NA	NA	NA	NA	NA	NA	NA	NA	NA	NA	NA	NA	NA	NA	NA	NA	NA	NA	NA	NA
2011Outbreak	Dead	NA	Spring	2011	Forest Glen	NA	NA	NA	NA	NA	NA	58	128	100	Adult	NA	NA	NA	NA	NA	NA	NA	NA	NA	NA	NA	NA	NA	NA	NA	NA	NA	NA	NA	NA	NA	NA	NA	NA	NA	NA	NA	NA	NA	NA	NA	NA	NA	NA
2011Outbreak	Dead	NA	Spring	2011	Forest Glen	NA	NA	NA	NA	NA	NA	58	131	103	Adult	NA	NA	NA	NA	NA	NA	NA	NA	NA	NA	NA	NA	NA	NA	NA	NA	NA	NA	NA	NA	NA	NA	NA	NA	NA	NA	NA	NA	NA	NA	NA	NA	NA	NA
2011Outbreak	Dead	NA	Spring	2011	Forest Glen	NA	NA	NA	NA	NA	NA	63	135	105	Adult	NA	NA	NA	NA	NA	NA	NA	NA	NA	NA	NA	NA	NA	NA	NA	NA	NA	NA	NA	NA	NA	NA	NA	NA	NA	NA	NA	NA	NA	NA	NA	NA	NA	NA
2011Outbreak	Dead	NA	Spring	2011	Forest Glen	NA	NA	NA	NA	NA	NA	55	118	93	Adult	NA	NA	NA	NA	NA	NA	NA	NA	NA	NA	NA	NA	NA	NA	NA	NA	NA	NA	NA	NA	NA	NA	NA	NA	NA	NA	NA	NA	NA	NA	NA	NA	NA	NA
2011Outbreak	Dead	NA	Spring	2011	Forest Glen	NA	NA	NA	NA	NA	NA	61	116	91	Adult	NA	NA	NA	NA	NA	NA	NA	NA	NA	NA	NA	NA	NA	NA	NA	NA	NA	NA	NA	NA	NA	NA	NA	NA	NA	NA	NA	NA	NA	NA	NA	NA	NA	NA
2011Outbreak	Dead	NA	Spring	2011	Forest Glen	NA	NA	NA	NA	NA	NA	65	128	106	Adult	NA	NA	NA	NA	NA	NA	NA	NA	NA	NA	NA	NA	NA	NA	NA	NA	NA	NA	NA	NA	NA	NA	NA	NA	NA	NA	NA	NA	NA	NA	NA	NA	NA	NA
2011Outbreak	Dead	NA	Spring	2011	Forest Glen	NA	NA	NA	NA	NA	NA	65	138	96	Adult	NA	NA	NA	NA	NA	NA	NA	NA	NA	NA	NA	NA	NA	NA	NA	NA	NA	NA	NA	NA	NA	NA	NA	NA	NA	NA	NA	NA	NA	NA	NA	NA	NA	NA
2011Outbreak	Dead	NA	Spring	2011	Forest Glen	NA	NA	NA	NA	NA	NA	70	135	98	Adult	NA	NA	NA	NA	NA	NA	NA	NA	NA	NA	NA	NA	NA	NA	NA	NA	NA	NA	NA	NA	NA	NA	NA	NA	NA	NA	NA	NA	NA	NA	NA	NA	NA	NA
2011Outbreak	Dead	NA	Spring	2011	Forest Glen	NA	NA	NA	NA	NA	NA	64	138	106	Adult	NA	NA	NA	NA	NA	NA	NA	NA	NA	NA	NA	NA	NA	NA	NA	NA	NA	NA	NA	NA	NA	NA	NA	NA	NA	NA	NA	NA	NA	NA	NA	NA	NA	NA
2011Outbreak	Dead	NA	Spring	2011	Forest Glen	NA	NA	NA	NA	NA	NA	65	121	105	Adult	NA	NA	NA	NA	NA	NA	NA	NA	NA	NA	NA	NA	NA	NA	NA	NA	NA	NA	NA	NA	NA	NA	NA	NA	NA	NA	NA	NA	NA	NA	NA	NA	NA	NA
2011Outbreak	Dead	NA	Spring	2011	Forest Glen	NA	NA	NA	NA	NA	NA	74	137	102	Adult	NA	NA	NA	NA	NA	NA	NA	NA	NA	NA	NA	NA	NA	NA	NA	NA	NA	NA	NA	NA	NA	NA	NA	NA	NA	NA	NA	NA	NA	NA	NA	NA	NA	NA
2011Outbreak	Dead	NA	Spring	2011	Forest Glen	NA	NA	NA	NA	NA	NA	52	101	77	Adult	NA	NA	NA	NA	NA	NA	NA	NA	NA	NA	NA	NA	NA	NA	NA	NA	NA	NA	NA	NA	NA	NA	NA	NA	NA	NA	NA	NA	NA	NA	NA	NA	NA	NA
2011Outbreak	Dead	NA	Spring	2011	Forest Glen	NA	NA	NA	NA	NA	NA	63	135	104	Adult	NA	NA	NA	NA	NA	NA	NA	NA	NA	NA	NA	NA	NA	NA	NA	NA	NA	NA	NA	NA	NA	NA	NA	NA	NA	NA	NA	NA	NA	NA	NA	NA	NA	NA
2011Outbreak	Dead	NA	Spring	2011	Forest Glen	NA	NA	NA	NA	NA	NA	50	102	79	Adult	NA	NA	NA	NA	NA	NA	NA	NA	NA	NA	NA	NA	NA	NA	NA	NA	NA	NA	NA	NA	NA	NA	NA	NA	NA	NA	NA	NA	NA	NA	NA	NA	NA	NA
2011Outbreak	Dead	NA	Spring	2011	Forest Glen	NA	NA	NA	NA	NA	NA	61	128	97	Adult	NA	NA	NA	NA	NA	NA	NA	NA	NA	NA	NA	NA	NA	NA	NA	NA	NA	NA	NA	NA	NA	NA	NA	NA	NA	NA	NA	NA	NA	NA	NA	NA	NA	NA
2011Outbreak	Dead	NA	Spring	2011	Forest Glen	NA	NA	NA	NA	NA	NA	70	157	107	Adult	NA	NA	NA	NA	NA	NA	NA	NA	NA	NA	NA	NA	NA	NA	NA	NA	NA	NA	NA	NA	NA	NA	NA	NA	NA	NA	NA	NA	NA	NA	NA	NA	NA	NA
2011Outbreak	Dead	NA	Spring	2011	Forest Glen	NA	NA	NA	NA	NA	NA	6.6	128	92	Adult	NA	NA	NA	NA	NA	NA	NA	NA	NA	NA	NA	NA	NA	NA	NA	NA	NA	NA	NA	NA	NA	NA	NA	NA	NA	NA	NA	NA	NA	NA	NA	NA	NA	NA
2011Outbreak	Dead	NA	Spring	2011	Forest Glen	NA	NA	NA	NA	NA	NA	48	99	78	Adult	NA	NA	NA	NA	NA	NA	NA	NA	NA	NA	NA	NA	NA	NA	NA	NA	NA	NA	NA	NA	NA	NA	NA	NA	NA	NA	NA	NA	NA	NA	NA	NA	NA	NA
2011Outbreak	Dead	NA	Spring	2011	Forest Glen	NA	NA	NA	NA	NA	NA	50	102	81	Adult	NA	NA	NA	NA	NA	NA	NA	NA	NA	NA	NA	NA	NA	NA	NA	NA	NA	NA	NA	NA	NA	NA	NA	NA	NA	NA	NA	NA	NA	NA	NA	NA	NA	NA
2011Outbreak	Dead	NA	Spring	2011	Forest Glen	NA	NA	NA	NA	NA	NA	47	97	78	Adult	NA	NA	NA	NA	NA	NA	NA	NA	NA	NA	NA	NA	NA	NA	NA	NA	NA	NA	NA	NA	NA	NA	NA	NA	NA	NA	NA	NA	NA	NA	NA	NA	NA	NA
2011Outbreak	Dead	NA	Spring	2011	Forest Glen	NA	NA	NA	NA	NA	NA	62	123	87	Adult	NA	NA	NA	NA	NA	NA	NA	NA	NA	NA	NA	NA	NA	NA	NA	NA	NA	NA	NA	NA	NA	NA	NA	NA	NA	NA	NA	NA	NA	NA	NA	NA	NA	NA
2011Outbreak	Dead	NA	Spring	2011	Forest Glen	NA	NA	NA	NA	NA	NA	37	80	63	Juvenile	NA	NA	NA	NA	NA	NA	NA	NA	NA	NA	NA	NA	NA	NA	NA	NA	NA	NA	NA	NA	NA	NA	NA	NA	NA	NA	NA	NA	NA	NA	NA	NA	NA	NA
2011Outbreak	Dead	NA	Spring	2011	Forest Glen	NA	NA	NA	NA	NA	NA	68	138	102	Adult	NA	NA	NA	NA	NA	NA	NA	NA	NA	NA	NA	NA	NA	NA	NA	NA	NA	NA	NA	NA	NA	NA	NA	NA	NA	NA	NA	NA	NA	NA	NA	NA	NA	NA
2011Outbreak	Dead	NA	Spring	2011	Forest Glen	NA	NA	NA	NA	NA	NA	68	140	107	Adult	NA	NA	NA	NA	NA	NA	NA	NA	NA	NA	NA	NA	NA	NA	NA	NA	NA	NA	NA	NA	NA	NA	NA	NA	NA	NA	NA	NA	NA	NA	NA	NA	NA	NA
2011Outbreak	Dead	NA	Spring	2011	Forest Glen	NA	NA	NA	NA	NA	NA	65	133	95	Adult	NA	NA	NA	NA	NA	NA	NA	NA	NA	NA	NA	NA	NA	NA	NA	NA	NA	NA	NA	NA	NA	NA	NA	NA	NA	NA	NA	NA	NA	NA	NA	NA	NA	NA
2011Outbreak	Dead	NA	Spring	2011	Forest Glen	NA	NA	NA	NA	NA	NA	63	144	108	Adult	NA	NA	NA	NA	NA	NA	NA	NA	NA	NA	NA	NA	NA	NA	NA	NA	NA	NA	NA	NA	NA	NA	NA	NA	NA	NA	NA	NA	NA	NA	NA	NA	NA	NA
2011Outbreak	Dead	NA	Spring	2011	Forest Glen	NA	NA	NA	NA	NA	NA	70	150	115	Adult	NA	NA	NA	NA	NA	NA	NA	NA	NA	NA	NA	NA	NA	NA	NA	NA	NA	NA	NA	NA	NA	NA	NA	NA	NA	NA	NA	NA	NA	NA	NA	NA	NA	NA
2011Outbreak	Dead	NA	Spring	2011	Forest Glen	NA	NA	NA	NA	NA	NA	37	85	68	Juvenile	NA	NA	NA	NA	NA	NA	NA	NA	NA	NA	NA	NA	NA	NA	NA	NA	NA	NA	NA	NA	NA	NA	NA	NA	NA	NA	NA	NA	NA	NA	NA	NA	NA	NA
2011Outbreak	Dead	NA	Spring	2011	Forest Glen	NA	NA	NA	NA	NA	NA	57	130	100	Adult	NA	NA	NA	NA	NA	NA	NA	NA	NA	NA	NA	NA	NA	NA	NA	NA	NA	NA	NA	NA	NA	NA	NA	NA	NA	NA	NA	NA	NA	NA	NA	NA	NA	NA
2011Outbreak	Dead	NA	Spring	2011	Forest Glen	NA	NA	NA	NA	NA	NA	70	137	104	Adult	NA	NA	NA	NA	NA	NA	NA	NA	NA	NA	NA	NA	NA	NA	NA	NA	NA	NA	NA	NA	NA	NA	NA	NA	NA	NA	NA	NA	NA	NA	NA	NA	NA	NA
2011Outbreak	Dead	NA	Spring	2011	Forest Glen	NA	NA	NA	NA	NA	NA	63	141	106	Adult	NA	NA	NA	NA	NA	NA	NA	NA	NA	NA	NA	NA	NA	NA	NA	NA	NA	NA	NA	NA	NA	NA	NA	NA	NA	NA	NA	NA	NA	NA	NA	NA	NA	NA
2013Outbreak	Alive	8/2/2013	Summer	2013	Kennekuk	25.5	Forest	Moist area	Female	NA	NA	52	117	95	Adult	Quiet	Alert	Responsive	Moist	Light pink	WithinNormalLimits	WithinNormalLimits	WithinNormalLimits	No	No	No	Yes	No	No	WithinNormalLimits	No	WithinNormalLimits	WithinNormalLimits	WithinNormalLimits	No	WithinNormalLimits	Abnormal	27	3.5	39418.82353	43	16950.09412	5	1970.941176	19	7489.576471	25	9854.705882	8
2013Outbreak	Alive	8/2/2013	Summer	2013	Kennekuk	25.5	Forest	Other	Unknown	NA	NA	60	140	105	Adult	Quiet	Alert	Responsive	Moist	Light pink	WithinNormalLimits	WithinNormalLimits	WithinNormalLimits	No	No	No	Yes	No	No	WithinNormalLimits	No	WithinNormalLimits	WithinNormalLimits	WithinNormalLimits	No	WithinNormalLimits	Abnormal	20	4.4	14556.23529	70	10189.36471	8	1164.498824	3	436.6870588	15	2183.435294	4
2013Outbreak	Alive	8/2/2013	Summer	2013	Kennekuk	25.5	Forest	Moist area	Unknown	NA	NA	60	130	92	Adult	Quiet	Depressed	Responsive	Moist	Light pink	WithinNormalLimits	WithinNormalLimits	WithinNormalLimits	No	No	No	Yes	No	Yes	WithinNormalLimits	Yes	WithinNormalLimits	WithinNormalLimits	WithinNormalLimits	No	WithinNormalLimits	Abnormal	23	2	13058.06452	45	5876.129032	17	2219.870968	5	652.9032258	17	2219.870968	16
2013Outbreak	Alive	8/2/2013	Summer	2013	Kennekuk	25.5	Forest	Moist area	Unknown	NA	NA	36	94	76	Juvenile	Quiet	Depressed	Responsive	Moist	Pale	WithinNormalLimits	WithinNormalLimits	WithinNormalLimits	No	No	No	Yes	No	No	WithinNormalLimits	No	WithinNormalLimits	WithinNormalLimits	WithinNormalLimits	No	WithinNormalLimits	Abnormal	4	3.4	NA	40	NA	8	NA	0	NA	36	NA	16
2013Outbreak	Alive	8/2/2013	Summer	2013	Kennekuk	25.5	Forest	Moist area	Unknown	NA	NA	63	136	103	Adult	Bright	Alert	Responsive	Moist	Light pink	WithinNormalLimits	WithinNormalLimits	WithinNormalLimits	Yes	No	No	Yes	No	No	WithinNormalLimits	No	WithinNormalLimits	WithinNormalLimits	WithinNormalLimits	No	WithinNormalLimits	Abnormal	27	5.2	NA	41	NA	42	NA	10	NA	4	NA	3
2013Outbreak	Alive	8/12/2013	Summer	2013	Kennekuk	23.3	Forest	Moist area	Unknown	NA	NA	60	142	102	Adult	Quiet	Alert	Responsive	Moist	Light pink	WithinNormalLimits	WithinNormalLimits	Abnormal	No	No	No	Yes	No	Yes	WithinNormalLimits	No	WithinNormalLimits	WithinNormalLimits	WithinNormalLimits	No	WithinNormalLimits	Abnormal	NA	5.1	5346	69	3688.74	5	267.3	5	267.3	11	588.06	10
2013Outbreak	Alive	8/16/2013	Summer	2013	Kennekuk	23.8	Forest	Moist area	Unknown	NA	NA	25	60	51	Juvenile	NA	NA	NA	NA	NA	NA	NA	NA	NA	NA	NA	NA	NA	NA	NA	NA	NA	NA	NA	No	NA	NA	NA	4	NA	NA	NA	NA	NA	NA	NA	NA	NA	NA
2013Outbreak	Alive	8/29/2013	Summer	2013	Kennekuk	28.8	Forest	Moist area	Female	NA	NA	NA	NA	NA	Adult	Bright	Alert	Responsive	Moist	Light pink	WithinNormalLimits	WithinNormalLimits	WithinNormalLimits	Yes	Yes	No	No	No	No	WithinNormalLimits	Yes	WithinNormalLimits	WithinNormalLimits	WithinNormalLimits	No	WithinNormalLimits	Abnormal	NA	4.8	NA	NA	NA	NA	NA	NA	NA	NA	NA	NA
2013Outbreak	Alive	8/29/2013	Summer	2013	Kennekuk	28.8	Forest	Moist area	Female	NA	NA	60	123	101	Adult	Bright	Alert	Responsive	Moist	Light pink	WithinNormalLimits	WithinNormalLimits	WithinNormalLimits	Yes	Yes	No	No	No	No	WithinNormalLimits	No	WithinNormalLimits	WithinNormalLimits	WithinNormalLimits	No	WithinNormalLimits	Abnormal	NA	NA	NA	50	NA	20	NA	2	NA	22	NA	6
2013Outbreak	Dead	8/2/2013	Summer	2013	Kennekuk	25.5	NA	NA	NA	NA	NA	65	160	110	Adult	NA	NA	NA	NA	NA	NA	NA	NA	NA	NA	NA	NA	NA	NA	NA	NA	NA	NA	NA	NA	NA	NA	NA	NA	NA	NA	NA	NA	NA	NA	NA	NA	NA	NA
2013Outbreak	Dead	8/2/2013	Summer	2013	Kennekuk	25.5	NA	NA	NA	NA	NA	67.5	145	105	Adult	NA	NA	NA	NA	NA	NA	NA	NA	NA	NA	NA	NA	NA	NA	NA	NA	NA	NA	NA	NA	NA	NA	NA	NA	NA	NA	NA	NA	NA	NA	NA	NA	NA	NA
2013Outbreak	Dead	8/2/2013	Summer	2013	Kennekuk	25.5	NA	NA	NA	NA	NA	67.5	140	110	Adult	NA	NA	NA	NA	NA	NA	NA	NA	NA	NA	NA	NA	NA	NA	NA	NA	NA	NA	NA	NA	NA	NA	NA	NA	NA	NA	NA	NA	NA	NA	NA	NA	NA	NA
2013Outbreak	Dead	NA	Summer	2013	Kennekuk	NA	NA	NA	NA	NA	NA	62	138	108	Adult	NA	NA	NA	NA	NA	NA	NA	NA	NA	NA	NA	NA	NA	NA	NA	NA	NA	NA	NA	NA	NA	NA	NA	NA	NA	NA	NA	NA	NA	NA	NA	NA	NA	NA
2013Outbreak	Dead	NA	Summer	2013	Kennekuk	NA	NA	NA	NA	NA	NA	68	140	101	Adult	NA	NA	NA	NA	NA	NA	NA	NA	NA	NA	NA	NA	NA	NA	NA	NA	NA	NA	NA	NA	NA	NA	NA	NA	NA	NA	NA	NA	NA	NA	NA	NA	NA	NA
2013Outbreak	Dead	NA	Summer	2013	Kennekuk	NA	NA	NA	NA	NA	NA	40	102	90	Juvenile	NA	NA	NA	NA	NA	NA	NA	NA	NA	NA	NA	NA	NA	NA	NA	NA	NA	NA	NA	NA	NA	NA	NA	NA	NA	NA	NA	NA	NA	NA	NA	NA	NA	NA
2013PostOutbreak	Alive	9/5/2013	Fall	2013	Kennekuk	26.6	Forest	Moist area	Male	NA	NA	NA	NA	NA	Adult	Quiet	Alert	Responsive	Moist	Light pink	WithinNormalLimits	WithinNormalLimits	WithinNormalLimits	No	No	No	No	No	No	WithinNormalLimits	No	WithinNormalLimits	WithinNormalLimits	WithinNormalLimits	No	WithinNormalLimits	WithinNormalLimits	NA	NA	NA	NA	NA	NA	NA	NA	NA	NA	NA	NA
2013PostOutbreak	Alive	9/30/2013	Fall	2013	Kennekuk	21.6	Forest	Other	Male	307	9.366639559	58	115	94	Adult	Bright	Alert	Responsive	Moist	Pale	Abnormalormal	WithinNormalLimits	WithinNormalLimits	No	No	No	No	No	No	WithinNormalLimits	No	WithinNormalLimits	WithinNormalLimits	WithinNormalLimits	No	WithinNormalLimits	Abnormal	15	3.6	5898.378378	26	1533.578378	7	412.8864865	1	58.98378378	48	2831.221622	18
2013PostOutbreak	Alive	9/30/2013	Fall	2013	Kennekuk	21.6	Forest	Other	Male	568	15.24432843	70	151	120	Adult	Quiet	Alert	Responsive	Moist	Light pink	Abnormalormal	WithinNormalLimits	WithinNormalLimits	No	No	No	Yes	No	No	WithinNormalLimits	No	WithinNormalLimits	WithinNormalLimits	WithinNormalLimits	No	WithinNormalLimits	Abnormal	24	4	13217.2549	12	1586.070588	15	1982.588235	6	793.0352941	39	5154.729412	28
2013PostOutbreak	Alive	9/30/2013	Fall	2013	Kennekuk	21.6	Forest	Other	Unknown	115	4.494566294	42.6	83.1	66.5	Juvenile	Quiet	Alert	Responsive	Moist	Pale	WithinNormalLimits	WithinNormalLimits	WithinNormalLimits	No	No	No	No	No	No	WithinNormalLimits	No	WithinNormalLimits	WithinNormalLimits	WithinNormalLimits	No	WithinNormalLimits	WithinNormalLimits	27	3.4	17132.5	17	2912.525	8	1370.6	8	1370.6	47	8052.275	20
2013PostOutbreak	Alive	9/30/2013	Fall	2013	Kennekuk	21.6	Forest	Other	Unknown	167	6.107185479	46	102	78	Adult	Bright	Alert	Responsive	Moist	Light pink	WithinNormalLimits	WithinNormalLimits	WithinNormalLimits	No	No	No	No	No	No	WithinNormalLimits	No	WithinNormalLimits	WithinNormalLimits	WithinNormalLimits	No	WithinNormalLimits	WithinNormalLimits	25	3	16912.5	14	2367.75	15	2536.875	4	676.5	50	8456.25	17
2013PostOutbreak	Alive	9/30/2013	Fall	2013	Kennekuk	21.6	Forest	NA	Unknown	167	6.029990582	50	100	77	Adult	Bright	Alert	Responsive	Moist	Light pink	WithinNormalLimits	WithinNormalLimits	WithinNormalLimits	No	No	No	No	No	No	WithinNormalLimits	No	WithinNormalLimits	WithinNormalLimits	WithinNormalLimits	No	WithinNormalLimits	WithinNormalLimits	16	2.6	6506.666667	31	2017.066667	17	1106.133333	1	65.06666667	35	2277.333333	16
2013PostOutbreak	Alive	9/30/2013	Fall	2013	Kennekuk	21.6	Forest	Moist area	Male	481	13.09029995	68	142	110	Adult	Quiet	Alert	Responsive	Moist	Pale	WithinNormalLimits	WithinNormalLimits	WithinNormalLimits	No	No	No	No	No	No	WithinNormalLimits	No	WithinNormalLimits	WithinNormalLimits	WithinNormalLimits	No	WithinNormalLimits	WithinNormalLimits	23	3.4	5651.830986	21	1186.884507	8	452.1464789	5	282.5915493	50	2825.915493	16
2013PostOutbreak	Alive	9/30/2013	Fall	2013	Kennekuk	21.6	Forest	Moist area	Female	397	11.4700567	63	136	104	Adult	Bright	Alert	Responsive	Moist	Pink	WithinNormalLimits	WithinNormalLimits	WithinNormalLimits	No	No	No	No	No	No	WithinNormalLimits	No	WithinNormalLimits	WithinNormalLimits	WithinNormalLimits	No	WithinNormalLimits	WithinNormalLimits	19	2.2	6255.135135	36	2251.848649	12	750.6162162	11	688.0648649	38	2376.951351	3
2013PostOutbreak	Alive	9/30/2013	Fall	2013	Kennekuk	21.6	Forest	NA	Female	524	12.93955833	72	140	105	Adult	Bright	Alert	Responsive	Moist	Light pink	WithinNormalLimits	WithinNormalLimits	WithinNormalLimits	No	No	No	No	No	No	WithinNormalLimits	No	WithinNormalLimits	WithinNormalLimits	WithinNormalLimits	No	WithinNormalLimits	WithinNormalLimits	17	6.4	11707.82609	18	2107.408696	4	468.3130435	0	0	74	8663.791304	4
2013PostOutbreak	Alive	9/30/2013	Fall	2013	Kennekuk	21.6	Forest	NA	Male	529	13.8421062	69	139	112	Adult	NA	NA	NA	Moist	Light pink	Abnormalormal	WithinNormalLimits	WithinNormalLimits	No	No	No	No	No	No	WithinNormalLimits	No	WithinNormalLimits	WithinNormalLimits	WithinNormalLimits	No	WithinNormalLimits	Abnormal	20	4	6712.55814	18	1208.260465	13	872.6325581	5	335.627907	25	1678.139535	39
2013PostOutbreak	Alive	9/30/2013	Fall	2013	Kennekuk	21.6	Forest	Other	Unknown	374	10.77450434	61	131	100	Adult	Quiet	Alert	Responsive	Moist	Pale	WithinNormalLimits	WithinNormalLimits	WithinNormalLimits	No	No	No	No	No	No	WithinNormalLimits	No	WithinNormalLimits	WithinNormalLimits	WithinNormalLimits	No	WithinNormalLimits	WithinNormalLimits	7	3.05	2337.04918	27	631.0032787	17	397.2983607	5	116.852459	34	794.5967213	17
2013PostOutbreak	Alive	9/30/2013	Fall	2013	Kennekuk	21.6	Forest	Other	Unknown	310	9.304551913	61	124	93	Adult	Quiet	Alert	Responsive	Moist	Light pink	WithinNormalLimits	WithinNormalLimits	WithinNormalLimits	No	No	No	No	No	No	WithinNormalLimits	No	WithinNormalLimits	WithinNormalLimits	WithinNormalLimits	No	WithinNormalLimits	WithinNormalLimits	20	4.5	15808	23	3635.84	18	2845.44	9	1422.72	32	5058.56	18
2013PostOutbreak	Alive	9/30/2013	Fall	2013	Kennekuk	21.6	Forest	NA	Male	584	14.27445795	67	153	111	Adult	Quiet	Alert	Responsive	Moist	Light pink	Abnormalormal	WithinNormalLimits	Abnormal	No	No	No	No	No	No	WithinNormalLimits	No	WithinNormalLimits	Assymetrical	WithinNormalLimits	No	WithinNormalLimits	Abnormal	22	3.7	10698.42697	60	6419.05618	6	641.905618	2	213.9685393	29	3102.54382	3
2013PostOutbreak	Alive	9/30/2013	Fall	2013	Kennekuk	21.6	Forest	Other	Unknown	312	9.921585691	57	127	99	Adult	Bright	Alert	Responsive	Moist	Pale	WithinNormalLimits	WithinNormalLimits	WithinNormalLimits	No	No	No	No	No	No	WithinNormalLimits	No	WithinNormalLimits	WithinNormalLimits	WithinNormalLimits	No	WithinNormalLimits	WithinNormalLimits	24	3.8	7980.273973	27	2154.673973	14	1117.238356	5	399.0136986	46	3670.926027	8
2013PostOutbreak	Dead	9/30/2013	Fall	2013	Kennekuk	21.6	Forest	Other	NA	NA	NA	65	145	107.5	Adult	NA	NA	NA	NA	NA	NA	NA	NA	NA	NA	NA	NA	NA	NA	NA	NA	NA	NA	NA	NA	NA	NA	NA	NA	NA	NA	NA	NA	NA	NA	NA	NA	NA	NA
2013PostOutbreak	Dead	9/30/2013	Fall	2013	Kennekuk	21.6	Forest	Moist area	NA	NA	NA	63	140	110	Adult	NA	NA	NA	NA	NA	NA	NA	NA	NA	NA	NA	NA	NA	NA	NA	NA	NA	NA	NA	NA	NA	NA	NA	NA	NA	NA	NA	NA	NA	NA	NA	NA	NA	NA
2013PostOutbreak	Dead	9/30/2013	Fall	2013	Kennekuk	21.6	Forest	Moist area	NA	NA	NA	NA	NA	NA	Adult	NA	NA	NA	NA	NA	NA	NA	NA	NA	NA	NA	NA	NA	NA	NA	NA	NA	NA	NA	NA	NA	NA	NA	NA	NA	NA	NA	NA	NA	NA	NA	NA	NA	NA
2013PostOutbreak	Dead	9/30/2013	Fall	2014	Kennekuk	22.6	Forest	NA	NA	NA	NA	55	142	103	Adult	NA	NA	NA	NA	NA	NA	NA	NA	NA	NA	NA	NA	NA	NA	NA	NA	NA	NA	NA	NA	NA	NA	NA	NA	NA	NA	NA	NA	NA	NA	NA	NA	NA	NA
2013PostOutbreak	Dead	9/30/2013	Fall	2015	Kennekuk	23.6	Forest	NA	NA	NA	NA	65	132.5	105	Adult	NA	NA	NA	NA	NA	NA	NA	NA	NA	NA	NA	NA	NA	NA	NA	NA	NA	NA	NA	NA	NA	NA	NA	NA	NA	NA	NA	NA	NA	NA	NA	NA	NA	NA
2014Outbreak	Alive	7/15/2014	Summer	2014	Kickapoo	19.8	Edge	Other	Unknown	NA	NA	NA	NA	NA	Juvenile	NA	NA	NA	NA	NA	NA	NA	NA	NA	NA	NA	NA	NA	NA	NA	NA	NA	NA	NA	NA	NA	NA	NA	NA	NA	NA	NA	NA	NA	NA	NA	NA	NA	NA
2014Outbreak	Alive	7/15/2014	Summer	2014	Kickapoo	19.8	Field	Moist area	Unknown	NA	NA	NA	NA	NA	Adult	NA	NA	NA	NA	NA	NA	NA	NA	NA	NA	NA	NA	NA	NA	NA	NA	NA	NA	NA	NA	NA	NA	NA	NA	NA	NA	NA	NA	NA	NA	NA	NA	NA	NA
2014Outbreak	Alive	7/16/2014	Summer	2014	Kickapoo	22.8	Edge	Moist area	Female	NA	NA	NA	NA	NA	Adult	Quiet	Alert	Responsive	NA	NA	NA	NA	NA	NA	NA	NA	NA	NA	NA	NA	NA	NA	NA	NA	NA	NA	NA	17	5.9	NA	NA	NA	NA	NA	NA	NA	NA	NA	NA
2014Outbreak	Alive	7/16/2014	Summer	2014	Kickapoo	22.8	Edge	Moist area	Female	638	14.65753899	71	143	110	Adult	Bright	Alert	Responsive	Moist	Pink	WithinNormalLimits	WithinNormalLimits	WithinNormalLimits	No	No	No	No	No	No	WithinNormalLimits	No	WithinNormalLimits	WithinNormalLimits	WithinNormalLimits	No	WithinNormalLimits	WithinNormalLimits	17.5	5.75	NA	NA	NA	NA	NA	NA	NA	NA	NA	NA
2014Outbreak	Alive	7/22/2014	Summer	2014	Kickapoo	30.8	Edge	Other	Male	509	14.46962517	71	154	119	Adult	Bright	Alert	Responsive	Moist	Light pink	WithinNormalLimits	WithinNormalLimits	WithinNormalLimits	No	No	No	No	No	No	WithinNormalLimits	No	WithinNormalLimits	WithinNormalLimits	WithinNormalLimits	No	WithinNormalLimits	WithinNormalLimits	NA	NA	NA	NA	NA	NA	NA	NA	NA	NA	NA	NA
2014Outbreak	Alive	7/25/2014	Summer	2014	Kickapoo	22.8	Edge	Moist area	Unknown	412	NA	NA	NA	NA	Adult	Bright	Alert	Responsive	Moist	Light pink	WithinNormalLimits	WithinNormalLimits	WithinNormalLimits	No	No	No	No	No	No	WithinNormalLimits	No	WithinNormalLimits	WithinNormalLimits	WithinNormalLimits	No	WithinNormalLimits	WithinNormalLimits	NA	NA	NA	NA	NA	NA	NA	NA	NA	NA	NA	NA
2014Outbreak	Dead	7/16/2014	Summer	2014	Kickapoo	22.8	Edge	Moist area	NA	NA	NA	NA	NA	NA	Adult	NA	NA	NA	NA	NA	NA	NA	NA	NA	NA	NA	NA	NA	NA	NA	NA	NA	NA	NA	NA	NA	NA	NA	NA	NA	NA	NA	NA	NA	NA	NA	NA	NA	NA
2014Outbreak	Dead	7/16/2014	Summer	2014	Kickapoo	22.8	Edge	Moist area	NA	NA	NA	NA	NA	NA	Adult	NA	NA	NA	NA	NA	NA	NA	NA	NA	NA	NA	NA	NA	NA	NA	NA	NA	NA	NA	NA	NA	NA	NA	NA	NA	NA	NA	NA	NA	NA	NA	NA	NA	NA
2014Outbreak	Dead	7/16/2014	Summer	2014	Kickapoo	22.8	Edge	Moist area	NA	NA	NA	NA	NA	NA	Adult	NA	NA	NA	NA	NA	NA	NA	NA	NA	NA	NA	NA	NA	NA	NA	NA	NA	NA	NA	NA	NA	NA	NA	NA	NA	NA	NA	NA	NA	NA	NA	NA	NA	NA
2014Outbreak	Dead	7/17/2014	Summer	2014	Kickapoo	22.8	Field	Moist area	NA	Male	NA	NA	NA	NA	Adult	NA	NA	NA	NA	NA	NA	NA	NA	NA	NA	NA	NA	NA	NA	NA	NA	NA	NA	NA	NA	NA	NA	NA	NA	NA	NA	NA	NA	NA	NA	NA	NA	NA	NA
2014PostOutbreak	Alive	7/29/2014	Summer	2014	Kickapoo	19.5	Forest	Other	Female	607	14.62565938	70	143	112	Adult	Quiet	Alert	Responsive	Moist	Pale	WithinNormalLimits	WithinNormalLimits	WithinNormalLimits	No	No	No	No	No	No	WithinNormalLimits	No	WithinNormalLimits	WithinNormalLimits	WithinNormalLimits	No	WithinNormalLimits	WithinNormalLimits	25	7.85	15648	11	1721.28	9	1408.32	1	156.48	44	6885.12	35
2014PostOutbreak	Alive	7/29/2014	Summer	2014	Kickapoo	19.5	Edge	Other	Female	455	11.65418278	66	129	100	Adult	Quiet	Alert	Responsive	Moist	Light pink	Abnormalormal	WithinNormalLimits	WithinNormalLimits	No	No	No	No	No	No	WithinNormalLimits	No	WithinNormalLimits	WithinNormalLimits	WithinNormalLimits	No	WithinNormalLimits	Abnormal	25	5.65	12234.14634	33	4037.268293	6	734.0487805	0	0	49	5994.731707	12
2014PostOutbreak	Alive	9/17/2014	Fall	2014	Kickapoo	14.3	Edge	Other	Male	552	14.20389562	70	159	113	Adult	Bright	Alert	Responsive	Moist	Pink	WithinNormalLimits	WithinNormalLimits	WithinNormalLimits	No	No	No	No	No	No	WithinNormalLimits	No	WithinNormalLimits	WithinNormalLimits	WithinNormalLimits	No	NA	WithinNormalLimits	19	NA	7533.658537	50	3766.829268	7	527.3560976	5	376.6829268	32	2410.770732	6
2014PostOutbreak	Alive	9/17/2014	Fall	2014	Kickapoo	14.3	Forest	Other	Male	529	13.8421062	65	152	112	Adult	Quiet	Alert	Responsive	Moist	Pale	NA	NA	NA	NA	NA	NA	NA	NA	NA	NA	NA	WithinNormalLimits	NA	NA	NA	NA	NA	NA	NA	NA	54	NA	3	NA	2	NA	28	NA	13
2014PostOutbreak	Alive	9/17/2014	Fall	2014	Kickapoo	14.3	Forest	Other	Female	634	14.88271044	74	141	112	Adult	Quiet	Alert	Responsive	Moist	Light pink	WithinNormalLimits	WithinNormalLimits	WithinNormalLimits	No	No	No	No	No	No	NA	No	WithinNormalLimits	Assymetrical	WithinNormalLimits	No	NA	Abnormal	33.5	7.05	6292	55	3460.6	14	880.88	2	125.84	25	1573	4
2014PreOutbreak	Alive	5/21/2014	Spring	2014	Kickapoo	24.6	Field	Other	Female	347	10.24990661	58	122	98	Adult	Bright	Alert	Responsive	Moist	Light pink	WithinNormalLimits	WithinNormalLimits	WithinNormalLimits	No	No	No	No	No	No	WithinNormalLimits	No	WithinNormalLimits	NA	WithinNormalLimits	No	WithinNormalLimits	WithinNormalLimits	17.5	4.05	9200	52	4784	13	1196	9	828	14	1288	12
2014PreOutbreak	Alive	5/21/2014	Spring	2014	Kickapoo	24.6	Edge	Other	Male	540	14.20228846	67	160	114	Adult	Bright	Alert	Responsive	NA	Pink	WithinNormalLimits	WithinNormalLimits	WithinNormalLimits	No	No	No	No	No	No	WithinNormalLimits	No	WithinNormalLimits	NA	WithinNormalLimits	No	WithinNormalLimits	WithinNormalLimits	20	5.05	11764.21053	24	2823.410526	42	4940.968421	3	352.9263158	14	1646.989474	17
2014PreOutbreak	Alive	5/21/2014	Spring	2014	Kickapoo	24.6	Edge	Other	Male	540	14.57066922	60	136	117	Adult	Bright	Alert	Responsive	Moist	Pink	Abnormalormal	WithinNormalLimits	WithinNormalLimits	No	No	No	No	No	No	WithinNormalLimits	No	WithinNormalLimits	NA	WithinNormalLimits	No	WithinNormalLimits	Abnormal	26	4.25	9982.089552	48	4791.402985	8	798.5671642	16	1597.134328	19	1896.597015	9
2014PreOutbreak	Alive	5/21/2014	Spring	2014	Kickapoo	24.6	Edge	Other	Male	NA	NA	63	139	102	Adult	Quiet	Alert	Responsive	Moist	Light pink	Abnormalormal	WithinNormalLimits	WithinNormalLimits	No	No	No	No	No	No	WithinNormalLimits	No	WithinNormalLimits	WithinNormalLimits	WithinNormalLimits	No	WithinNormalLimits	Abnormal	29	6	13625.80645	38	5177.806452	9	1226.322581	7	953.8064516	24	3270.193548	22
2014PreOutbreak	Alive	5/21/2014	Spring	2014	Kickapoo	24.6	Edge	Moist area	Female	456	12.00933219	62	137	103	Adult	Quiet	Alert	Responsive	Moist	Light pink	WithinNormalLimits	WithinNormalLimits	WithinNormalLimits	No	No	No	No	No	No	WithinNormalLimits	No	WithinNormalLimits	NA	WithinNormalLimits	No	WithinNormalLimits	WithinNormalLimits	22.5	3.85	19800	34	6732	7	1386	11	2178	22	4356	26
2014PreOutbreak	Alive	5/21/2014	Spring	2014	Kickapoo	24.6	Edge	Other	Female	477	12.22775821	67	137	103	Adult	Bright	Alert	Responsive	Moist	Pink	WithinNormalLimits	WithinNormalLimits	WithinNormalLimits	No	No	No	No	No	No	WithinNormalLimits	No	WithinNormalLimits	WithinNormalLimits	WithinNormalLimits	No	WithinNormalLimits	WithinNormalLimits	23.5	5.05	12075.55556	52	6279.288889	13	1569.822222	5	603.7777778	20	2415.111111	10
2014PreOutbreak	Alive	5/21/2014	Spring	2014	Kickapoo	24.6	Edge	Moist area	Female	669	15.20633722	72	144	112	Adult	Quiet	Alert	Responsive	Moist	Light pink	Abnormalormal	Abnormal	WithinNormalLimits	No	No	No	No	No	No	WithinNormalLimits	No	WithinNormalLimits	NA	WithinNormalLimits	No	WithinNormalLimits	Abnormal	27.5	5.95	16709.1358	45	7519.111111	3	501.2740741	0	0	36	6015.288889	16
2014PreOutbreak	Alive	5/21/2014	Spring	2014	Kickapoo	24.6	Edge	Other	Male	420	12.28744267	62	142	109	Adult	Bright	Alert	Responsive	Moist	Pink	WithinNormalLimits	WithinNormalLimits	WithinNormalLimits	No	No	No	No	No	No	WithinNormalLimits	No	WithinNormalLimits	WithinNormalLimits	WithinNormalLimits	No	WithinNormalLimits	WithinNormalLimits	30	5.8	6257.777778	54	3379.2	4	250.3111111	4	250.3111111	18	1126.4	20
2014PreOutbreak	Alive	5/21/2014	Spring	2014	Kickapoo	24.6	Edge	Other	Female	678	15.55700215	74	147	114	Adult	Quiet	Alert	Responsive	Moist	Pink	WithinNormalLimits	WithinNormalLimits	WithinNormalLimits	No	No	No	No	No	No	WithinNormalLimits	No	WithinNormalLimits	WithinNormalLimits	WithinNormalLimits	No	WithinNormalLimits	WithinNormalLimits	27.5	5.5	8576.901408	47	4031.143662	20	1715.380282	2	171.5380282	24	2058.456338	7
2014PreOutbreak	Alive	5/21/2014	Spring	2014	Kickapoo	24.6	Edge	Other	Female	535	13.04762548	69	136	105	Adult	Quiet	Alert	Responsive	Moist	Light pink	Abnormalormal	WithinNormalLimits	WithinNormalLimits	No	No	No	No	No	No	WithinNormalLimits	No	WithinNormalLimits	WithinNormalLimits	WithinNormalLimits	No	WithinNormalLimits	Abnormal	26.5	7.75	15291.42857	50	7645.714286	3	458.7428571	5	764.5714286	27	4128.685714	15
2014PreOutbreak	Alive	5/21/2014	Spring	2014	Kickapoo	24.6	Edge	Other	Male	564	14.32671498	74	146	113	Adult	Bright	Alert	Responsive	Moist	Pink	WithinNormalLimits	WithinNormalLimits	WithinNormalLimits	NA	NA	NA	NA	No	No	WithinNormalLimits	NA	WithinNormalLimits	NA	WithinNormalLimits	No	WithinNormalLimits	WithinNormalLimits	18	4	NA	50	NA	5	NA	8	NA	17	NA	20
2014PreOutbreak	Alive	5/21/2014	Spring	2014	Kickapoo	24.6	Edge	Other	Female	211	7.130217709	52	110	83	Adult	Bright	Alert	Responsive	Moist	Pink	WithinNormalLimits	WithinNormalLimits	WithinNormalLimits	No	No	No	No	No	No	WithinNormalLimits	No	WithinNormalLimits	WithinNormalLimits	WithinNormalLimits	No	WithinNormalLimits	WithinNormalLimits	23	6.85	13765.71429	41	5643.942857	7	963.6	3	412.9714286	15	2064.857143	34
2014PreOutbreak	Alive	5/21/2014	Spring	2014	Kickapoo	24.6	Edge	Other	Female	618	14.60152224	73	142	111	Adult	Quiet	Alert	Responsive	Moist	Pale	WithinNormalLimits	WithinNormalLimits	WithinNormalLimits	No	No	No	No	No	No	WithinNormalLimits	No	WithinNormalLimits	WithinNormalLimits	WithinNormalLimits	No	WithinNormalLimits	WithinNormalLimits	NA	NA	NA	NA	NA	NA	NA	NA	NA	NA	NA	NA
2014PreOutbreak	Alive	5/21/2014	Spring	2014	Kickapoo	24.6	Edge	Other	Female	505	13.22833649	69	147	109	Adult	Quiet	Alert	Responsive	Moist	Light pink	WithinNormalLimits	WithinNormalLimits	WithinNormalLimits	No	No	No	No	No	No	WithinNormalLimits	No	WithinNormalLimits	WithinNormalLimits	WithinNormalLimits	No	WithinNormalLimits	WithinNormalLimits	NA	NA	NA	NA	NA	NA	NA	NA	NA	NA	NA	NA
2014PreOutbreak	Alive	5/21/2014	Spring	2014	Kickapoo	24.6	Edge	Other	Female	713	15.59909048	79	153	112	Adult	Quiet	Alert	Responsive	Moist	Light pink	WithinNormalLimits	WithinNormalLimits	WithinNormalLimits	No	No	No	No	No	No	WithinNormalLimits	No	WithinNormalLimits	WithinNormalLimits	WithinNormalLimits	No	WithinNormalLimits	WithinNormalLimits	NA	NA	NA	NA	NA	NA	NA	NA	NA	NA	NA	NA
2014PreOutbreak	Alive	5/21/2014	Spring	2014	Kickapoo	24.6	Edge	Other	Female	571	12.76335496	72	133	100	Adult	Quiet	Alert	Responsive	Moist	Pink	Abnormalormal	WithinNormalLimits	WithinNormalLimits	No	No	No	No	No	No	WithinNormalLimits	No	WithinNormalLimits	WithinNormalLimits	WithinNormalLimits	No	WithinNormalLimits	Abnormal	NA	NA	NA	NA	NA	NA	NA	NA	NA	NA	NA	NA
2014PreOutbreak	Alive	5/21/2014	Spring	2014	Kickapoo	24.6	Edge	Other	Female	583	13.75777809	71	138	107	Adult	Quiet	Alert	Responsive	Moist	Pink	WithinNormalLimits	WithinNormalLimits	WithinNormalLimits	No	No	No	No	No	No	WithinNormalLimits	No	WithinNormalLimits	WithinNormalLimits	WithinNormalLimits	No	WithinNormalLimits	WithinNormalLimits	NA	NA	NA	NA	NA	NA	NA	NA	NA	NA	NA	NA
2014PreOutbreak	Alive	5/21/2014	Spring	2014	Kickapoo	24.6	Edge	Other	Male	584	14.9081417	NA	156	116	Adult	Bright	Alert	Responsive	Moist	Light pink	WithinNormalLimits	WithinNormalLimits	WithinNormalLimits	No	No	No	No	No	No	WithinNormalLimits	No	WithinNormalLimits	WithinNormalLimits	WithinNormalLimits	No	WithinNormalLimits	WithinNormalLimits	NA	NA	NA	NA	NA	NA	NA	NA	NA	NA	NA	NA
2014PreOutbreak	Alive	5/21/2014	Spring	2014	Kickapoo	24.6	Edge	Other	Male	509	12.78997845	66	142	105	Adult	Bright	Alert	Responsive	Moist	Light pink	WithinNormalLimits	WithinNormalLimits	WithinNormalLimits	No	No	No	No	No	No	WithinNormalLimits	No	WithinNormalLimits	WithinNormalLimits	WithinNormalLimits	No	WithinNormalLimits	WithinNormalLimits	NA	NA	NA	NA	NA	NA	NA	NA	NA	NA	NA	NA
2014PreOutbreak	Alive	5/30/2014	Spring	2014	Kickapoo	28.3	Forest	Moist area	NA	NA	NA	NA	NA	NA	NA	NA	NA	NA	NA	NA	NA	NA	NA	NA	NA	NA	NA	NA	NA	NA	NA	NA	NA	NA	NA	NA	NA	NA	NA	NA	NA	NA	NA	NA	NA	NA	NA	NA	NA
2014PreOutbreak	Dead	6/19/2014	Summer	2014	Kickapoo	27.9	Edge	Other	NA	NA	NA	NA	NA	NA	Adult	NA	NA	NA	NA	NA	NA	NA	NA	NA	NA	NA	NA	NA	NA	NA	NA	NA	NA	NA	NA	NA	NA	NA	NA	NA	NA	NA	NA	NA	NA	NA	NA	NA	NA
2015Outbreak	Dead	7/8/2015	Summer	2015	Kickapoo	12.77	Edge	Other	NA	NA	NA	NA	NA	NA	Adult	NA	NA	NA	NA	NA	NA	NA	NA	NA	NA	NA	NA	NA	NA	NA	NA	NA	NA	NA	NA	NA	NA	NA	NA	NA	NA	NA	NA	NA	NA	NA	NA	NA	NA
2015Outbreak	Dead	7/8/2015	Summer	2015	Kickapoo	12.77	Edge	Moist area	NA	NA	NA	NA	NA	NA	Adult	NA	NA	NA	NA	NA	NA	NA	NA	NA	NA	NA	NA	NA	NA	NA	NA	NA	NA	NA	NA	NA	NA	NA	NA	NA	NA	NA	NA	NA	NA	NA	NA	NA	NA
2015Outbreak	Dead	7/16/2015	Summer	2015	Kickapoo	17.77	Forest	Moist area	NA	NA	NA	NA	NA	NA	Adult	NA	NA	NA	NA	NA	NA	NA	NA	NA	NA	NA	NA	NA	NA	NA	NA	NA	NA	NA	NA	NA	NA	NA	NA	NA	NA	NA	NA	NA	NA	NA	NA	NA	NA
2015Outbreak	Dead	7/23/2015	Summer	2015	Kickapoo	18.33	Field	Moist area	NA	NA	NA	NA	NA	NA	Adult	NA	NA	NA	NA	NA	NA	NA	NA	NA	NA	NA	NA	NA	NA	NA	NA	NA	NA	NA	NA	NA	NA	NA	NA	NA	NA	NA	NA	NA	NA	NA	NA	NA	NA
2015Outbreak	Dead	7/28/2015	Summer	2015	Kickapoo	21.1	Field	Other	NA	NA	NA	NA	NA	NA	Adult	NA	NA	NA	NA	NA	NA	NA	NA	NA	NA	NA	NA	NA	NA	NA	NA	NA	NA	NA	NA	NA	NA	NA	NA	NA	NA	NA	NA	NA	NA	NA	NA	NA	NA
2015PostOutbreak	Alive	7/28/2015	Summer	2015	Kickapoo	21.1	Edge	Other	Female	545	13.39151289	70	140	107	Adult	Bright	Alert	Responsive	Moist	Pale	WithinNormalLimits	WithinNormalLimits	WithinNormalLimits	No	No	No	No	No	No	WithinNormalLimits	No	WithinNormalLimits	WithinNormalLimits	WithinNormalLimits	No	WithinNormalLimits	WithinNormalLimits	25	6.45	10907.36842	19	2072.4	15	1636.105263	2	218.1473684	57	6217.2	7
2015PostOutbreak	Alive	7/28/2015	Summer	2015	Kickapoo	21.1	Field	Other	Male	557	14.50396265	66	150	115	Adult	Bright	Alert	Responsive	Moist	Pink	WithinNormalLimits	WithinNormalLimits	WithinNormalLimits	No	No	No	No	No	No	WithinNormalLimits	No	WithinNormalLimits	WithinNormalLimits	WithinNormalLimits	No	WithinNormalLimits	WithinNormalLimits	23	3.7	11849.01408	21	2488.292958	15	1777.352113	4	473.9605634	50	5924.507042	10
2015PostOutbreak	Alive	7/28/2015	Summer	2015	Kickapoo	21.1	Edge	Other	Male	539	14.31447113	64	146	115	Adult	Quiet	Alert	Responsive	Moist	Light pink	Abnormalormal	WithinNormalLimits	WithinNormalLimits	No	No	No	No	No	No	WithinNormalLimits	No	WithinNormalLimits	WithinNormalLimits	WithinNormalLimits	No	WithinNormalLimits	Abnormal	27	4.4	19061.13208	25	4765.283019	39	7433.841509	5	953.0566038	28	5337.116981	3
2015PostOutbreak	Alive	7/28/2015	Summer	2015	Kickapoo	21.1	Field	Other	Female	413	10.54755405	62	130	94	Adult	Bright	Alert	Responsive	Moist	Light pink	WithinNormalLimits	WithinNormalLimits	WithinNormalLimits	No	No	No	No	No	No	WithinNormalLimits	No	WithinNormalLimits	WithinNormalLimits	WithinNormalLimits	No	WithinNormalLimits	WithinNormalLimits	13.5	3.1	NA	NA	NA	NA	NA	NA	NA	NA	NA	NA
2015PostOutbreak	Alive	7/28/2015	Summer	2015	Kickapoo	21.1	Field	Other	Male	597	15.67902378	70	155	121	Adult	Quiet	Alert	Responsive	Moist	Light pink	WithinNormalLimits	WithinNormalLimits	WithinNormalLimits	No	No	No	No	No	No	WithinNormalLimits	No	WithinNormalLimits	WithinNormalLimits	WithinNormalLimits	No	WithinNormalLimits	WithinNormalLimits	23	5.65	15357.80822	36	5528.810959	10	1535.780822	2	307.1561644	37	5682.389041	15
2015PostOutbreak	Alive	7/28/2015	Summer	2015	Kickapoo	21.1	Forest	Other	Male	543	13.9876144	64	140	112	Adult	NA	NA	NA	Moist	Light pink	Abnormalormal	WithinNormalLimits	Abnormal	No	No	No	No	No	No	WithinNormalLimits	No	WithinNormalLimits	WithinNormalLimits	WithinNormalLimits	No	WithinNormalLimits	Abnormal	24	6.8	12977.06667	30	3893.12	9	1167.936	9	1167.936	45	5839.68	7
2015PostOutbreak	Alive	7/28/2015	Summer	2015	Kickapoo	21.1	Forest	Other	Male	488	13.52015864	71	150	113	Adult	Bright	Alert	Responsive	Moist	Pink	Abnormalormal	WithinNormalLimits	WithinNormalLimits	No	No	No	No	No	No	WithinNormalLimits	No	WithinNormalLimits	WithinNormalLimits	WithinNormalLimits	No	WithinNormalLimits	Abnormal	19.5	5.9	7360	30	2208	9	662.4	14	1030.4	36	2649.6	11
2015PostOutbreak	Alive	7/28/2015	Summer	2015	Kickapoo	21.1	Forest	Other	Male	576	15.58177282	69	161	122	Adult	Quiet	Alert	Responsive	Moist	Light pink	WithinNormalLimits	WithinNormalLimits	WithinNormalLimits	No	No	No	No	No	No	WithinNormalLimits	No	WithinNormalLimits	WithinNormalLimits	WithinNormalLimits	No	WithinNormalLimits	WithinNormalLimits	23	5.1	8911.392405	20	1782.278481	10	891.1392405	4	356.4556962	59	5257.721519	7
2015PostOutbreak	Alive	7/28/2015	Summer	2015	Kickapoo	21.1	Forest	Other	Male	597	14.65659237	71	144	113	Adult	Quiet	Alert	Responsive	Moist	Pale	WithinNormalLimits	WithinNormalLimits	WithinNormalLimits	No	No	No	No	No	No	WithinNormalLimits	No	WithinNormalLimits	WithinNormalLimits	WithinNormalLimits	No	WithinNormalLimits	WithinNormalLimits	17	6	7962.926829	37	2946.282927	15	1194.439024	2	159.2585366	45	3583.317073	1
2015PostOutbreak	Alive	7/28/2015	Summer	2015	Kickapoo	21.1	Forest	Other	Female	231	8.007814191	53	114	90	Adult	Bright	Alert	Responsive	Moist	Light pink	WithinNormalLimits	WithinNormalLimits	WithinNormalLimits	No	No	No	No	No	No	WithinNormalLimits	No	WithinNormalLimits	WithinNormalLimits	WithinNormalLimits	No	WithinNormalLimits	WithinNormalLimits	25	5.2	18226.44068	29	5285.667797	18	3280.759322	5	911.3220339	30	5467.932203	18
2015PostOutbreak	Alive	7/28/2015	Summer	2015	Kickapoo	21.1	Forest	Other	Female	596	14.51897019	70	143	112	Adult	Quiet	Alert	Responsive	Moist	Light pink	WithinNormalLimits	WithinNormalLimits	WithinNormalLimits	No	No	No	No	No	No	WithinNormalLimits	No	WithinNormalLimits	WithinNormalLimits	WithinNormalLimits	No	WithinNormalLimits	WithinNormalLimits	30.5	8.9	18070.98592	40	7228.394366	11	1987.808451	9	1626.388732	31	5602.005634	9
2015PostOutbreak	Alive	7/28/2015	Summer	2015	Kickapoo	21.1	Forest	Other	NA	554	14.10037141	70	142	112	Adult	NA	NA	NA	Moist	Light pink	WithinNormalLimits	WithinNormalLimits	WithinNormalLimits	No	No	No	No	No	No	WithinNormalLimits	No	WithinNormalLimits	WithinNormalLimits	WithinNormalLimits	No	WithinNormalLimits	WithinNormalLimits	21.5	6	17931.29412	45	8069.082353	7	1255.190588	7	1255.190588	40	7172.517647	1
2015PostOutbreak	Alive	7/28/2015	Summer	2015	Kickapoo	21.1	Edge	Other	Male	273	8.561672897	53	117	90	Adult	Bright	Alert	Responsive	Moist	Pale	WithinNormalLimits	WithinNormalLimits	WithinNormalLimits	No	No	No	No	No	No	WithinNormalLimits	No	WithinNormalLimits	WithinNormalLimits	WithinNormalLimits	No	WithinNormalLimits	WithinNormalLimits	24	4.2	8890.25641	34	3022.687179	8	711.2205128	1	88.9025641	44	3911.712821	13
2015PreOutbreak	Alive	5/21/2015	Spring	2015	Kickapoo	6.66	Edge	Other	Male	551	13.82203643	69	140	110	Adult	Quiet	Alert	Responsive	Moist	Light pink	Abnormalormal	WithinNormalLimits	WithinNormalLimits	No	No	No	No	No	No	WithinNormalLimits	No	WithinNormalLimits	Assymetrical	WithinNormalLimits	No	WithinNormalLimits	Abnormal	24	4.2	5816.949153	18	1047.050847	21	1221.559322	12	698.0338983	41	2384.949153	8
2015PreOutbreak	Alive	5/21/2015	Spring	2015	Kickapoo	6.66	Forest	Other	Female	485	12.0737846	65	131	101	Adult	Quiet	Alert	Responsive	Moist	Light pink	WithinNormalLimits	WithinNormalLimits	WithinNormalLimits	No	No	No	No	No	Yes	WithinNormalLimits	No	WithinNormalLimits	WithinNormalLimits	Discharge	No	WithinNormalLimits	Abnormal	25	6.15	6526.666667	11	717.9333333	19	1240.066667	8	522.1333333	37	2414.866667	25
2015PreOutbreak	Alive	5/21/2015	Spring	2015	Kickapoo	6.66	Forest	Other	Male	258	8.370149374	51	114	90	Adult	Quiet	Alert	Responsive	Moist	Pale	WithinNormalLimits	Abnormal	Abnormal	No	No	No	No	No	No	WithinNormalLimits	No	WithinNormalLimits	WithinNormalLimits	WithinNormalLimits	No	WithinNormalLimits	Abnormal	19.5	7.85	5803.809524	50	2901.904762	9	522.3428571	4	232.152381	34	1973.295238	3
2015PreOutbreak	Alive	6/30/2015	Summer	2015	Kickapoo	17.22	Forest	Other	Male	NA	NA	NA	NA	NA	NA	Bright	Alert	Responsive	Moist	Pale	WithinNormalLimits	WithinNormalLimits	NA	No	No	No	No	No	No	NA	No	NA	WithinNormalLimits	NA	No	NA	WithinNormalLimits	NA	NA	NA	NA	NA	NA	NA	NA	NA	NA	NA	NA
2015PreOutbreak	Dead	6/30/2015	Summer	2015	Kickapoo	17.22	Edge	Other	NA	NA	NA	NA	NA	NA	Adult	NA	NA	NA	NA	NA	NA	NA	NA	NA	NA	NA	NA	NA	NA	NA	NA	NA	NA	NA	NA	NA	NA	NA	NA	NA	NA	NA	NA	NA	NA	NA	NA	NA	NA
[truncated: 10 more columns]
